# Supplementary material for: Enhancing WRAP‐Based Nanoparticles for Small Interfering Ribonucleic Acid Delivery in pH‐Sensitive Environments
Source: ChemMedChem. 2025 Apr 10;20(11):e202400885. doi: 10.1002/cmdc.202400885 (PMC12132915; doi:10.1002/cmdc.202400885)
Supplement: Supplementary file 1 — Supplementary Material [file CMDC-20-e202400885-s001.zip]

Archive with 2 entries (2 files):
- Cardiomyocytes_small.mp4
- pHsensitive_WRAP_Supplement_revised_vf.pdf
